# Supplementary material for: Tracking Sweet Potato Leaf Curl Virus through Field Production: Implications for Sustainable Sweetpotato Production and Breeding Practices
Source: Plants (Basel). 2024 May 2;13(9):1267. doi: 10.3390/plants13091267 (PMC11085579; doi:10.3390/plants13091267)
Supplement: Supplementary file 1 [file plants-13-01267-s001.zip]

Archive with 1 entries (1 files):
- plants-2935482-supplementary.pdf
